# Supplementary material for: Association between physical performance and bone mass in community-dwelling postmenopausal Japanese women: The Unzen study
Source: PLoS One. 2024 Jan 2;19(1):e0296457. doi: 10.1371/journal.pone.0296457 (PMC10760765; doi:10.1371/journal.pone.0296457)
Supplement: S1 Dataset — (CSV) [file pone.0296457.s001.csv]

Age	sex	height	weight	BMI	Stiffness	TScore	FRs1	FRe1	FRs2	FRe2	GS1	GS2	CS1	CS2	menopause age	smoking	exsercise	alcohol consumpution
68	2	148.4	43.2	19.6	67.42	-2.4	50	82	53	85	21	22	5.17	5.05	49	0	0	4.29
67	2	143.6	43.7	21.2	71.19	-2	18.5	42.2	17	35.2	26	26	4.74	4.1	55	0	1	0
55	2	160.3	52.2	20.3	59.16	-3.2	20	49.2	23.5	48.2	27	26	5.4	5.7	51	0	0	0
71	2	140	51.3	26.2	39.85	-5.2	26.6	56.6	33	56.2	28	26	6.14	4.84	40	0	0	0
63	2	139.8	39.4	20.2	63.79	-2.8	7.7	31.4	7.2	30.7	22	21	5.63	5.96	53	0	0	0
64	2	151.4	46.6	20.3	55.38	-3.6	36.6	73.6	32.2	71.4	26	24	4.9	4.18	46	0	0	0
67	2	138.6	39	20.3	77.16	-1.4	41.8	70.6	39.4	70.2	16	16	6.87	6.77	53	0	0	0
60	2	144.8	52.1	24.8	88	-0.4	10	48	15	48	26	28	6.49	6.07	51	0	0	7.14
73	2	149.7	52.8	23.6	57	-3.5	5	38	5.3	40.5	21	19	7.13	6.2	52	0	0	0
67	2	150	51.8	23	68	-2.3	4.9	47.8	10	45.2	31	33	9.86	7.89	50	0	0	0
62	2	147.8	41.9	19.2	63	-2.9	6.5	38	9	40.4	29	27	8.34	6.65	51	0	0	0
68	2	150.8	36.3	16	76	-1.5	21.5	48.5	20	50.5	22	21	7.38	7.22	48	0	1	0
61	2	143	50.2	24.5	68	-2.3	0.2	36.8	0.4	38.8	16	20	9	8.19	50	0	0	0
70	2	154.9	68.2	28.4	72.13	-1.9	55	91	62	91	36	34	8.72	9.13	47	0	1	0
70	2	148	58.8	26.8	66.99	-2.5	60	84	60	87	26	28	4.86	5.28	39	0	0	0
67	2	143.6	40.2	19.5	62.05	-3	74	97	67	94	22	22	9.13	7.7	53	0	0	0
58	2	161.4	50.2	19.3	69.71	-2.2	74	109	65	113	32	31	7.3	7.31	52	0	0	0
82	2	149.3	40.7	18.3	39.27	-5.2	66	99	71	100	12	12	7.2	5.94	50	0	1	0
73	2	139.4	36.3	18.7	50.09	-4.2	84	116	85	115	26	27	5.42	5.27	51	0	0	0
70	2	148.7	55.4	25.1	43.75	-4.8	67	97	71	99	10	11	8.61	9.34	50	0	0	0
58	2	155.8	51	21	82.22	-0.9	69	107	69	101	22	27.5	8.1	7.24	50	0	0	0
65	2	149.9	45.9	20.4	78.74	-1.3	53	85	54	86	25	28	8.78	8.28	40	0	0	0
75	2	151.1	54.4	23.8	93.44	0.2	63	90	64	93	24	25	9.84	8.89	45	0	0	0
70	2	146.4	44.5	20.8	47.87	-4.4	61	90	57	91	26	28	9.7	9.56	53	0	0	0
53	2	158.6	51.9	20.6	74.49	-1.7	54	87	54	91	22	26	7.1	6	52	0	0	1.43
78	2	142.8	35.2	17.3	65.61	-2.6	69	99	69	94	20	20	8.56	7.44	58	0	0	0
55	2	162.4	44.8	17	51.71	-4	68	102	75	104	28	24	7.44	7.01	53	0	0	0
71	2	148.5	44.5	20.2	59.87	-3.2	58	87	59	89	18	20	9.76	8.9	46	0	0	0
72	2	146.8	48.2	22.4	68.66	-2.3	66	98	68	98	18	19	9.8	9.24	55	0	0	0
76	2	149.3	54.1	24.3	72.7	-1.9	51	82	55	83	21	16	7.6	7.24	53	0	0	0
69	2	144.3	46.3	22.2	75.41	-1.6	49	75	52	80	22	21	8.53	7.54	45	0	1	0
68	2	154.2	41.8	17.6	61.09	-3.1	54	91	51	90	24	23	8.9	7.81	53	0	0	0
76	2	147.1	46.6	21.5	64.32	-2.7	59	89	60	90	23	20	8.67	8.11	52	0	0	0
55	2	157.8	50.2	20.2	79.81	-1.2	53	93	53	95	20	22	4.9	5.11	54	1	1	30
54	2	152.9	64.5	27.6	73.8	-1.8	58	86	50	82	28	30	5.44	4.74	53	0	0	0
70	2	138.2	45.5	23.8	55.53	-3.6	78	109	80	107	18	20	6.2	5.44	35	0	0	5.71
72	2	154.7	53.2	22.2	71.94	-2	59	91	69	93	10	13	9.14	8.17	51	0	0	0
70	2	157.8	51.5	20.7	67.6	-2.4	54	94	58	94	25	26	5.67	6.12	42	0	0	10
64	2	154.2	59.6	25.1	105.45	1.4	52	92	51	89	23	24	4.85	4.94	55	0	1	0
82	2	140.3	51.6	26.2	60.41	-3.1	55	79	57	79	2	2	11.8	10.53	50	0	0	0
59	2	147.6	46.6	21.4	65.27	-2.6	55	90	54	89	20	20	8.26	6.07	49	0	0	0
53	2	160.3	46.1	17.9	64.27	-2.7	58	93	59	94	33	30	6.35	5.95	50	0	0	0
64	2	147.5	43.1	19.8	57.18	-3.4	81	114	83	113	29	29	6.26	6.16	48	0	1	0
56	2	147.7	43.4	19.9	80.61	-1.1	51	86	52	87	27	28	6.87	6.44	48	0	0	0
64	2	151.9	55.3	24	81.06	-1.1	54	88	53	89	30	28	5.9	5.21	54	0	0	0
71	2	146.2	40.7	19	56.57	-3.5	73	100	76	101	22	20	5.51	6.77	55	0	0	10
58	2	156.9	56.6	23	63.27	-2.8	46	78	47	83	27	28	7.1	6.86	48	0	0	4.29
58	2	150.7	44.4	19.6	80.8	-1.1	64	94	65	95	22	22	7.07	6.24	53	0	0	0
70	2	149.8	50.7	22.6	65.28	-2.6	62	87	60	92	19	22	5.27	4.99	50	0	0	0
70	2	146.2	40.6	19	71.14	-2	70	105	62	103	18	22	7.13	7.2	43	0	0	0
76	2	152.4	56	24.1	64.32	-2.7	63	99	70	100	22	22	7.95	8.29	48	0	0	0
59	2	142.8	41.8	20.5	91.01	-0.1	58	90	55	88	20	20	5.46	5.55	49	0	0	0
62	2	157.2	48.2	19.5	59.62	-3.2	70	98	63	98	26	25	9.08	8.91	52	0	0	0
60	2	149.6	55.2	24.7	76.21	-1.5	61	92	62	97	21	17	8.11	7.4	48	0	0	8.57
65	2	150.5	52	23	65.59	-2.6	60	93	61	92	26	30	6.55	6.06	49	0	1	0
66	2	153.4	56.1	23.8	85.87	-0.6	57	89	60	92	24	23	7.62	7.12	47	0	0	0
76	2	159.9	58	22.7	77.51	-1.4	62	102	63	98	31	32	8.43	9.29	51	0	1	0
58	2	154.6	41	17.2	69.84	-2.2	64	99	64	104	23	24	6.72	6.19	56	0	0	0
69	2	161.4	71.7	27.5	81.93	-1	66	100	66	102	35	33	5.6	5.36	47	0	1	0
74	2	151.9	67	29	55.61	-3.6	61	99	62	98	20	22	7.2	7.69	53	0	0	0
76	2	148.6	52.2	23.6	42.83	-4.9	63	91	60	91	24	23	6.9	7.38	45	0	0	0
65	2	151.7	54.7	23.8	77.53	-1.4	64	88	65	89	25	27	6.85	6.06	48	0	0	2.86
58	2	151.2	54.3	23.8	74.16	-1.7	59	95	60	97	22	16	5.56	5.15	48	0	0	0
61	2	159.5	47.4	18.6	70.77	-2.1	58	97	57	99	22	22	5.45	5.4	50	0	0	0
61	2	152.5	43.8	18.8	51.85	-4	54	88	57	90	25	25	6.44	4.67	54	0	0	0
57	2	156.2	58.8	24.1	101.77	1	63	96	72	101	30	30	5.1	4.71	56	0	1	0
71	2	145	48.8	23.2	75.43	-1.6	59	85	60	81	18	18	7.91	7.74	48	0	0	0
68	2	149.9	39.3	17.5	53.11	-3.8	68	98	63	93	22	22	7.32	7.52	48	0	0	0
60	2	144.1	57.7	27.8	102.96	1.1	56	88	54	90	25	24	6.76	6.68	48	0	0	0
66	2	152.1	59.8	25.8	97.32	0.6	61	94	66	95	22	24	8.44	6.54	50	0	1	0
63	2	153.7	47.5	20.1	76.8	-1.5	69	91	65	95	28	28	8.9	8.31	48	0	1	2.86
64	2	156.8	54.5	22.2	72.75	-2	64	96	62	94	32	30	6.33	6.11	51	0	1	4.29
75	2	148.1	53.8	24.5	90.36	-0.1	60	91	61	91	26	24	6.51	6.89	42	0	1	4.29
77	2	149.6	52	23.2	56.98	-3.5	63	86	64	87	26	29	10.41	9.08	50	0	0	0
61	2	151.3	51.9	22.7	73.52	-1.8	60	93	57	92	21	23	5.93	5.28	52	0	0	0
62	2	150.6	65.8	29	71.18	-2	61	97	70	97	30	32	5.98	6.12	53	0	0	0
70	2	146.5	67.4	31.4	92.5	0.1	62	83	63	87	23	23	7.8	8.55	53	0	0	0
65	2	154.6	56.6	23.7	77.08	-1.5	61	94	62	100	30	29	6.97	6.69	43	0	0	0
52	2	156.1	55.5	22.8	113.63	2.2	65	97	64	97	34	35	7.14	6.61	40	0	0	0
64	2	152.3	49.2	21.2	65.88	-2.6	69	99	70	101	28	28	7.32	6.32	54	0	0	10
74	2	141.6	49.9	24.9	55.58	-3.6	71	83	71	84	13	12	11.71	11.79	60	0	0	0
72	2	148.8	39.5	17.8	61.25	-3	55	85	58	90	22	24	7.34	5.94	38	0	0	0
70	2	154.9	50	20.8	74.19	-1.7	67	98	67	98	30	32	7.11	6.24	44	0	0	0
57	2	152.9	44.1	18.9	86.93	-0.5	57	93	59	90	26	26	6	5.64	53	0	0	12.86
76	2	154.2	49	20.6	67.21	-2.4	65	93	65	94	22	22	8.33	7.14	53	0	0	0
64	2	154	52	21.9	49.05	-4.3	61	99	60	101	34	32	5.18	5.17	52	0	1	0
66	2	152.5	59.2	25.5	107.91	1.6	68	106	66	104	28	30	5.06	4.78	54	0	0	0
68	2	151	47.4	20.8	76.03	-1.6	62	92	58	94	30	29	6.84	5.96	50	0	1	0
70	2	156.9	51.4	20.9	69.82	-2.2	62	100	62	104	28	28	3.6	3.72	52	0	1	0
57	2	150.7	52	22.9	66.71	-2.5	64	96	61	94	32	32	4.34	3.78	56	0	0	0
80	2	151	48.5	21.3	63.45	-2.8	55	93	51	91	28	28	10.33	9.59	52	0	1	0
74	2	151.3	49	21.4	54.97	-3.7	55	92	60	93	27	30	8.47	8.6	50	0	1	0
78	2	139.5	45	23.1	77.13	-1.4	63	84	63	87	23	21	8.78	8.09	35	0	1	0
54	2	154.5	53.2	22.3	70.84	-2.1	61	91	58	89	22	22	8.63	6.36	52	0	0	0
64	2	151.2	51.2	22.4	65.24	-2.6	59	92	57	90	20	23	8.88	8.56	34	0	0	0
66	2	150	47.4	21.1	66.64	-2.5	59	95	60	96	20	18	9.69	7.29	45	0	0	0
60	2	152.5	53	22.8	70.34	-2.1	60	95	62	92	26	28	8.6	7.3	53	0	1	0
69	2	148	59.9	27.3	47.27	-4.4	57	79	53	82	20	20	8.56	7.58	52	0	0	0
65	2	156.5	55.3	22.6	65.56	-2.6	63	94	63	93	26	28	10.8	10.56	45	0	0	0
71	2	149.3	40.3	18.1	62.71	-2.9	55	87	59	89	19	20	11.2	8.59	50	0	0	0
62	2	153.8	60.1	25.4	69.64	-2.2	64	97	66	95	26	26	8.57	8.2	50	0	1	0
61	2	157.6	61.8	24.9	63.85	-2.8	60	90	59	88	22	23	10.8	9.95	52	0	0	0
60	2	156.5	77	31.4	71.35	-2	59	94	59	93	32	30	9.9	7.24	50	0	0	0
80	2	145.9	46.5	21.8	46.99	-4.5	54	91	63	93	26	29	6.4	5.64	52	0	1	0
59	2	162.2	67.6	25.7	69.72	-2.2	66	99	62	97	30	31	7.64	8.2	50	0	0	0
81	2	139	47.7	24.7	62.39	-2.9	60	88	58	87	21	21	5.87	6.06	50	0	0	0
73	2	148.8	41.9	18.9	65.91	-2.6	60	91	62	94	24	18	7.55	7.5	48	0	0	0
79	2	152.9	73.6	31.5	72.87	-1.9	58	79	63	85	24	21	12.01	11.74	48	0	0	0
58	2	153.3	48	20.4	104.45	1.3	58	90	60	93	26	27	7.97	6.76	50	0	0	0
54	2	151	47.1	20.7	66.1	-2.5	66	93	64	92	36	33	7.98	6.1	40	0	0	0
69	2	149.5	38.2	17.1	71	-2.1	56	87	58	88	22	23	7.49	8.46	55	0	0	0
56	2	153	55.1	23.5	81.68	-1	58	98	58	100	31	30	5.56	5.48	50	0	0	0
65	2	150	48.4	21.5	75.69	-1.6	61	86	57	85	22	20	8.2	7.2	39	0	0	0
67	2	149.8	64.3	28.7	86.96	-0.5	64	93	66	90	21	21	8.81	6.94	58	0	0	0
74	2	149.5	47.6	21.3	51.79	-4	55	92	57	92	22	22	9.24	9.31	49	0	1	0
73	2	144.6	51	24.4	69.43	-2.2	60	90	59	92	16	18	6.6	5.6	53	0	0	0
75	2	141.7	37.8	18.8	51.43	-4	59	82	61	80	22	20	13.52	11.38	52	0	0	0
64	2	147	40.5	18.7	59.63	-3.2	62	93	59	90	20	21	6.06	5.83	46	0	0	0
68	2	152.5	59.4	25.5	65.07	-2.7	58	86	56	86	29	30	4.4	4.4	55	0	1	0
76	2	143.4	34.9	17	51.72	-4	57	82	60	92	22	23	6.3	5.22	46	0	1	0
70	2	142	40.5	20.1	66.6	-2.5	60	79	59	80	8	10	12.8	10	46	0	1	0
67	2	148.7	65.5	29.6	74.56	-1.7	57	92	64	91	23	22	6.3	6.5	28	0	0	0
58	2	147.3	44	20.3	73.97	-1.8	60	90	61	92	28	29	5.32	6.1	50	0	0	0
67	2	159.3	54.6	21.5	88.75	-0.3	61	95	60	94	27	29	7.5	6	48	0	1	4.29
69	2	154.7	51.5	21.5	63.81	-2.8	60	97	62	99	28	30	7	6.47	50	0	0	4.29
71	2	145	53.2	25.3	64.98	-2.7	57	86	58	89	18	18	8.44	7.87	40	0	0	4.29
70	2	159.2	55.7	22	50.62	-4.1	62	99	59	98	16	19	7.7	8.8	53	0	1	0
61	2	149.5	49.4	22.1	77.96	-1.4	59	86	61	86	28	27	6	5.5	47	0	1	0
75	2	145	39.9	19	79.38	-1.2	60	88	60	89	19	20	8.1	6.6	43	0	0	0
61	2	149.5	49.8	22.3	79.31	-1.2	64	91	60	88	18	18	9.6	9.5	47	0	0	0
61	2	158.9	50.9	20.2	71.23	-2	58	85	62	86	24	25	10.7	8	52	0	0	0
57	2	151.3	50.3	22	74.21	-1.7	54	88	55	87	20	22	7.3	6.7	55	0	0	10
54	2	154	51.7	21.8	85.14	-0.6	60	91	61	93	22	22	5.5	5.7	49	0	0	2.86
66	2	157	66.6	27	86.91	-0.5	60	88	59	85	26	28	5.9	5.9	53	0	0	0
56	2	166.8	67.5	24.3	70.43	-2.1	65	102	66	102	26	26	6.6	7	50	0	0	0
64	2	150.1	45.5	20.2	66.63	-2.5	58	93	65	91	20	22	8.4	8.8	49	0	1	0
62	2	154.5	56.3	23.6	66.98	-2.5	62	94	64	92	25	26	7.8	7.3	48	0	0	1.43
67	2	153.3	89.2	38	66.58	-2.5	73	92	70	95	20	20	9.47	8.54	45	0	0	0
64	2	151.5	57.5	25.1	73.2	-1.8	57	92	57	91	30	30	7.1	5.6	45	0	0	0
57	2	153.8	48.4	20.5	92.24	0.1	60	91	60	94	28	28	8.16	7.41	49	0	0	0
53	2	158	52.9	21.2	79.07	-1.3	61	96	60	96	32	32	5.8	5.3	48	0	0	4.29
64	2	147.5	50.4	23.2	89.06	-0.3	48	82	50	82	18	24	10.8	8.6	52	0	0	0
60	2	144.3	50.1	24.1	75.1	-1.6	55	88	50	85	27	27	9.6	7.8	51	0	0	0
62	2	157.2	74.4	30.1	101.16	1	45	86	42	85	35	35	5.4	4.5	46	0	0	0
65	2	153.2	41.9	17.9	61.22	-3	51	80	51	85	21	22	11.1	9.3	50	0	0	0
71	2	147.4	48	22.1	68.82	-2.3	52	90	53	83	21	20	7.8	8.7	45	0	0	0
63	2	157.5	63.7	25.7	65.7	-2.6	47	75	45	76	30	33	5.7	5.4	43	0	0	0
80	2	146.7	47.1	21.9	73.46	-1.8	9	44	15	45	20	24	7	7.4	55	0	1	0
74	2	159.6	56.6	22.2	55.96	-3.6	45	80	50	80	16	17	8.5	8.4	48	0	1	0
67	2	143.7	55.3	26.8	52.96	-3.9	16	53	15	52	22	22	7.1	5.5	56	0	0	0
69	2	138.8	43.4	22.5	58.97	-3.3	18.5	36.5	22	42	23	20	7	6.4	53	0	0	12.86
83	2	153.1	60	25.6	53.54	-3.8	28	58	29	54	18	18	10.8	9	55	0	1	0
55	2	154.4	69.1	29	64.22	-2.7	21	47	18	48	30	35	10.5	8.6	45	0	0	2.86
70	2	147.4	54.2	24.9	58.3	-3.3	18	50	15	47	25	24	9	9	50	0	1	0
70	2	159	48.1	19	45.98	-4.6	21	46	20.5	45	28	30	11.1	10.9	42	0	0	0
62	2	160	74.5	29.1	97.57	0.6	19	53.5	17	53.5	26	21	7	6.7	57	0	1	0
67	2	151.1	49.3	21.6	71.47	-2	27	57.5	20	54	30	31	9	8.3	52	0	0	0
61	2	144.5	44.6	21.4	73.24	-1.8	20	55.5	17	47.5	24	23	9	8.5	56	0	1	0
72	2	151.5	44.6	19.4	58.2	-3.3	22	55	20.5	52.5	20	16	8	7.1	47	0	1	0
56	2	158	63.3	25.4	78.61	-1.3	23	55	22	53.5	28	30	6	5.9	50	0	0	0
77	2	143.3	38.4	18.7	45.37	-4.6	21	42	23	46.5	22	23	9.1	8.6	50	0	0	0
75	2	148.6	48.4	21.9	56.59	-3.5	22	61.5	22	59.5	22	23	7.2	6.6	47	0	0	0
60	2	161.8	58.7	22.4	87.95	-0.4	21	55	21	55.5	36	36	5.8	5.8	55	0	0	0
77	2	140.1	43.4	22.1	54.25	-3.7	25	50	25	52.5	27	26	6.7	7	52	0	0	0
68	2	155.3	49.6	20.6	71.95	-2	17	50	19	56	32	32	8.6	7	56	0	0	2.86
75	2	141.9	35.4	17.6	48.75	-4.3	24	50.5	26	48	18	17	11.1	8.6	47	0	1	0
57	2	154.5	59.9	25.1	73.83	-1.8	20.5	57	18	52	29	28	7	6.8	52	0	0	0
66	2	152.2	48.7	21	68.78	-2.3	20	60	21	59	30	33	8.3	8.4	50	0	0	4.29
64	2	153.8	44.5	18.8	69.26	-2.2	17	49	14	48	19	18	6.6	6.1	49	0	0	1.43
88	2	141.2	43.7	21.9	56.77	-3.5	14	40	23	44	4	14	17	15.3	42	0	0	2.86
72	2	145.2	50.2	23.8	91.56	0	20	45	16	49	26	23	10.6	7.6	49	0	0	0
76	2	148.1	50	22.8	67.16	-2.4	13	49	17	48	26	26	6.9	6.8	41	0	0	0
55	2	158	56.1	22.5	71.66	-2	26	55.5	23.5	54	28	24	10	8.1	53	0	0	0
63	2	166.6	56.4	20.3	77.16	-1.4	21	55	19	51	28	25	7.7	7.5	51	0	0	0
64	2	146.7	44.5	20.7	72.64	-1.9	15	49	14.5	46.5	22	22	6.2	6.4	43	0	1	0
62	2	152.8	48.4	20.7	53.81	-3.8	11	44	12	41.5	28	23	6.5	6.6	47	0	0	2.86
72	2	144	49.7	24	56.41	-3.5	15	37	23	42	22	21	10	9.6	50	0	1	0
65	2	150	49.3	21.9	104.43	1.3	16.5	49	19	50	29	28	7.4	6	52	0	0	0
57	2	156.2	49.3	20.2	68.83	-2.3	18	53.5	13	51.5	21	26	5.5	5	53	0	0	0
65	2	152	49.8	21.6	84.39	-0.7	16	54	20	53	26	29	4.5	4.3	51	0	0	0
70	2	152.7	49.4	21.2	55.71	-3.6	25	60	23	60	20	20	7.3	5.6	46	0	1	0
74	2	158.8	57.1	22.6	82.44	-0.9	22	59.5	22	50.5	14	22	6.7	6.4	50	0	1	0
73	2	144.8	45.4	21.7	53.86	-3.8	9	42	10	43.5	28	26	4.2	4.4	50	0	0	0
69	2	153.6	50.5	21.4	56.79	-3.5	19.5	51.5	19	53	28	22	7	6.1	45	0	0	0
74	2	143.8	44.9	21.7	59.03	-3.3	17	46	15	45	28	30	5.5	5.3	47	0	0	0
71	2	153	41.3	17.6	52.65	-3.9	18.5	40.5	17.5	40	20	23	8.9	7.2	54	0	0	0
74	2	144.4	43	20.6	69.34	-2.2	10.5	38.5	15.5	44	15	12	8.5	8.5	52	0	0	4.29
65	2	138	38.9	20.4	54.21	-3.7	13	40	15	42	18	17	7.6	6.6	43	0	0	0
61	2	153.7	49.4	20.9	79.01	-1.3	16	56.5	15	55.5	26	29	6.4	5.8	50	0	0	0
58	2	155.6	47.4	19.6	73.98	-1.8	15	52	16	50	32	31	6.3	5.9	53	0	0	0
71	2	154.2	45.7	19.2	48.28	-4.3	16.5	53.5	19	57	22	22	6.4	6.9	59	0	0	0
70	2	147.6	53.1	24.4	77.13	-1.4	18	56	19	59.5	26	24	4.4	4.3	55	0	1	0
56	2	148.7	57.9	26.2	77.1	-1.5	15.5	45	15.5	40.5	28	25	9.2	10.4	54	0	1	0
54	2	156.4	53.7	22	68.39	-2.3	15.5	56	15.5	56.5	22	20	9.1	10.1	52	0	1	0
73	2	154.3	50.8	21.3	60.93	-3.1	21	53.5	22.5	53.5	22	23	6.6	6.2	49	0	0	0
63	2	158.8	45.6	18.1	68.7	-2.3	8	52	5	51	24	28	7.2	7.4	48	0	1	10
65	2	155.3	68.5	28.4	75.37	-1.6	30	60.5	27.5	60.5	24	21	8.2	7.6	52	0	0	0
62	2	151.2	40.8	17.8	66.3	-2.5	19.5	55.5	23	53	27	25	7.4	5.3	52	0	0	30
65	2	156.5	61.1	24.9	50.47	-4.1	16	54	16.5	52	15	14	7.5	7.7	53	0	0	0
69	2	154.5	58.8	24.6	62.13	-2.9	21.5	54.5	19	56.5	26	26	6.1	5.9	48	0	1	0
80	2	140.8	45	22.7	63.27	-2.8	20	41	22	42	26	25	9.8	7	43	0	0	0
71	2	146.1	42.2	19.8	96.09	0.4	29	54.5	28.5	55	20	20	8.3	7.6	50	0	0	4.29
69	2	143	48.4	23.7	88.69	-0.3	16	40	15	44	24	22	8	7.3	56	0	0	0
59	2	154.6	64.5	27	61.22	-3	23	50	26	53	19	24	7.3	6	55	0	0	0
72	2	154.9	56	23.3	79.58	-1.2	24.5	56	22	58	30	30	6.2	5	43	0	0	0
55	2	154.4	53.4	22.4	83.09	-0.9	16.5	50	17	52	18	19	4.4	5	42	0	0	0
69	2	147.8	55.1	25.2	89.83	-0.2	16	48	15.5	48	27	27	6.4	6.4	46	0	0	0
63	2	159.3	56	22.1	73.61	-1.8	16	53	13	53.5	30	29	7.2	7.1	54	0	0	0
68	2	152.2	59.2	25.6	86.91	-0.5	14	52.5	14.5	53	32	29	5.6	5.1	53	0	1	0
68	2	146.4	42.6	19.9	49.81	-4.2	16	52	16.5	52.5	24	24	7.4	6.5	45	0	0	0
72	2	156	54.7	22.5	47.46	-4.4	15	47	15	48	24	23	9.5	8.7	53	0	0	0
56	2	153.5	49.3	20.9	72.9	-1.9	12	46	11	46.5	23	19	6.5	5.7	48	0	0	0
72	2	156.2	51.4	21.1	69.19	-2.2	14.5	54	16	53.5	27	25	5.9	6.1	55	0	1	0
71	2	157.1	53.1	21.5	69.31	-2.2	16	61	22	61.5	25	26	7	6.8	52	0	1	10
70	2	143.5	41.4	20.1	57.84	-3.4	10	38.5	10	41	23	24	4.5	4.2	45	0	0	0
76	2	150.5	47.7	21.1	52.25	-3.9	19	59	20	58.5	23	22	8	6.7	45	0	0	8.57
74	2	147.8	40.7	18.6	46.19	-4.5	12	47.5	14	47	25	26	11	8.5	46	0	1	0
64	2	141.9	52.3	26	66.26	-2.5	5	42	7	43	14	14	10.3	7.5	58	0	0	0
69	2	152.8	52.2	22.4	68.81	-2.3	14.5	51	17.5	52	21	21	7.5	7	45	0	0	0
86	2	143.9	38.6	18.6	45.65	-4.6	12	35	11	34	20	21	12.6	10	54	0	1	10
75	2	154.8	50.5	21.1	48.79	-4.3	14	50	15	49	21	21	8	7.9	47	0	1	0
58	2	157.3	47.6	19.2	56.95	-3.5	12.5	50	15	52	25	24	6	6.3	50	0	1	0
73	2	145.4	51	24.1	69.18	-2.2	20	55	22	53.5	17	18	7	6.6	47	0	0	0
63	2	157.7	56.4	22.7	73.16	-1.8	16	53.5	14.5	54	28	27	5.5	4.5	53	0	0	0
78	2	144.9	48.7	23.2	63.36	-2.8	19	46	17.5	47.5	13	14	8	7.1	50	0	1	0
62	2	157.5	51.2	20.6	69.58	-2.2	16.5	55	15	53.5	18	19	5.9	5.9	52	0	1	0
74	2	159.1	40.8	16.1	52.52	-3.9	14	63	17	62	22	24	11.9	10.3	45	0	0	0
73	2	137.1	40.9	21.8	50.75	-4.1	20.5	34	20	35	23	20	13.5	12	50	0	0	0
62	2	150.5	51.5	22.7	85.32	-0.6	11.5	50	12.5	49.5	29	24	8.3	6.3	53	0	0	0
72	2	149.5	40.1	17.9	71.17	-2	21	61	20.5	61.5	26	24	5.9	5.6	47	0	1	0
74	2	149.4	47	21.1	64.68	-2.7	9.5	45.5	9.5	46.5	20	23	7.6	5.9	42	0	1	0
74	2	157	50.3	20.4	79.16	-1.2	21	53.5	20.5	58.5	24	23	19	16	49	0	0	0
75	2	143.5	48.1	23.4	66.31	-2.5	11.5	47	15	46.5	20	20	6.6	6.5	50	0	1	0
69	2	148.9	44.3	20	88.29	-0.3	14	51	12	54	18	21	4.7	4	56	0	1	0
80	2	151.6	42.7	18.6	52.32	-3.9	14	46	14.5	46	22	21	9.5	9.1	51	0	0	0
62	2	153	55.6	23.8	90.9	-0.1	15	53	16	52.5	26	25	6.3	5.8	55	0	1	0
66	2	155.3	52.8	21.9	60.48	-3.1	14	54	14.5	54	26	29	5.2	5.4	53	0	1	0
77	2	150.8	41.4	18.2	56.66	-3.5	11	55	11.5	54	21	21	8	6.4	50	0	0	0
76	2	146.6	48.7	22.7	60.04	-3.2	16	46.5	15	49.5	25	23	5.3	5.2	35	0	0	0
62	2	150.8	53.9	23.7	71.88	-2	16	43	15.5	44.5	28	26	7.6	8.1	50	0	1	4.29
58	2	154.6	48.5	20.3	69.52	-2.2	13	49	16.5	52	30	28	6.4	5.9	50	0	0	0
63	2	147.3	49.3	22.7	74.27	-1.7	12.5	42	12.5	45	22	21	5.6	4.8	53	0	1	0
79	2	142.9	40.2	19.7	80.07	-1.2	17	46.5	16	45	23	23	7.6	6.1	45	0	1	0
60	2	147.3	54.2	25	67.8	-2.4	16	53	14	50	37	37	5.5	4.8	53	0	0	21.43
78	2	148.9	54.5	24.6	63.94	-2.8	15.5	49.5	17	49	14	16	7.4	7	58	0	0	0
72	2	144	46.6	22.5	82.13	-0.9	13.5	45	17	46	23	21	9	9	47	0	1	0
60	2	150.4	46.8	20.7	79.69	-1.2	11	53	12	51	20	23	7.4	6.6	50	0	0	0
66	2	156	54.5	22.4	75.75	-1.6	27	57	25.5	60	22	22	6	6.3	57	0	0	0
78	2	148.2	52.3	23.8	70.45	-2.1	15	49	16.5	52.5	32	28	5.1	4.6	68	0	1	0
68	2	154.2	48.4	20.4	56.08	-3.6	15.5	45	13	44	21	18	7.9	7.5	53	0	0	0
73	2	148	47.9	21.9	68.97	-2.3	22	55	24	55	25	22	4.7	4	53	0	0	0
57	2	156.3	51.8	21.2	75.23	-1.6	16	53.5	16	52.5	24	23	6.1	5.7	48	0	0	10
65	2	158.7	55.3	22	75.01	-1.7	15.5	52	13.5	49	15	15	7.4	7.5	50	0	1	5.71
80	2	144.4	36.4	17.5	52.42	-3.9	10.5	40	11.5	45	26	26	6.4	6	48	0	0	0
71	2	148.2	36.6	16.7	50.18	-4.1	12	45	10.5	44.5	12	9	8.5	7.1	52	0	0	0
65	2	157.8	54.4	21.8	106.4	1.5	14.5	56	15.5	56	26	26	7.5	6.1	52	0	1	0
59	2	148.5	46.6	21.1	66.49	-2.5	11	50	9	49	29	26	7.1	7.1	51	0	0	0
64	2	155.7	67.4	27.8	57.44	-3.4	12	49.5	13	48	7	29	8.7	7	53	0	0	2.86
75	2	144.9	36.3	17.3	70.98	-2.1	18	46	18	46.5	10	18	9.8	9.2	40	0	1	0
62	2	162.5	57	21.6	75.22	-1.6	24	51.5	18	48.5	34	34	5.8	5.8	47	0	1	0
68	2	154.8	63.4	26.5	51.81	-4	16	51.5	19	50	30	29	8	7.6	45	0	0	0
70	2	149.2	51.5	23.1	71.15	-2	9	51	8.5	52.5	28	26	8.3	8.1	50	0	0	0
78	2	139.4	44.4	22.8	62.39	-2.9	16	45	16	39	14	16	13.8	14.1	48	0	0	4.29
84	2	144.4	44.7	21.4	64.93	-2.7	24	46	22	44.5	22	23	10.5	10.3	50	0	0	0
74	2	143.5	44.5	21.6	72.94	-1.9	13	47.5	13	45	24	26	6.7	6.5	53	0	0	0
68	2	149.8	49.9	22.2	65.53	-2.6	12	39	13	46	25	18	6.5	5.9	50	0	1	0
71	2	146.8	68.4	31.7	43.02	-4.9	22	40	25	41	22	25	20.2	14.5	48	0	0	0
72	2	149.5	44.9	20.1	70.3	-2.1	11	48	11.5	49	25	26	7.5	6	52	0	1	0
79	2	157.2	60.7	24.6	60.84	-3.1	17	54	18	53	22	28	7.9	8.5	53	0	1	0
56	2	140	42.7	21.8	53.33	-3.8	11.5	45	11	44	14	17	8.6	11.6	52	0	1	0
56	2	160	67	26.2	72.08	-2	18	52	20	53.5	32	28	7	7	50	0	0	0
59	2	157	50	20.3	61.15	-3	22	51	21	48	26	25	7.5	6.3	50	0	0	0
71	2	155.8	48.6	20	64.08	-2.8	14.5	51	13	54	17	19	11	9.5	52	0	1	0
56	2	155	46.1	19.2	63.55	-2.8	15	51	19	50	16	18	6	6	54	0	1	0
68	2	156.2	56.2	23	70.98	-2.1	13	52	17	54	29	32	10.9	7.6	48	0	0	7.14
70	2	138	44.3	23.3	73.56	-1.8	15	47.5	15	46	20	20	7.3	6.3	50	0	0	0
66	2	143.3	40.8	19.9	57.02	-3.5	35	64	37	57	9	14	11.5	12	50	0	1	0
69	2	147	65.8	30.5	80.99	-1.1	37.5	59.5	39	60	17	16	9.3	7.9	54	0	1	0
88	2	135.5	50.1	27.3	56.51	-3.5	27	37	30	37	14	14	13	11	51	0	0	0
59	2	145.5	51.9	24.5	60.51	-3.1	29.5	63	30	62.5	37	39	6.8	6.2	54	0	0	0
63	2	149.3	45.5	20.4	80.43	-1.1	43	65	41	65.5	29	32	7.4	6.9	55	0	0	0
74	2	155.3	39.7	16.5	70.98	-2.1	41	65	39	64	20	22	7.8	7.2	50	0	0	0
69	2	148	47.8	21.8	71.09	-2.1	29.5	59	29	62	28	25	6.7	7	52	0	0	4.29
70	2	148.5	48.9	22.2	58.56	-3.3	37	61.5	37	63.5	28	26	7	5.5	51	0	1	0
80	2	150.5	50.2	22.2	59.31	-3.2	42.5	73	42	76	20	26	7.1	6.1	52	0	0	0
74	2	155.5	59.3	24.5	69.57	-2.2	40.5	69	36.5	68.5	28	26	11.6	8.4	51	0	0	1.43
61	2	156	51.2	21	95.3	0.4	29	65.5	30.5	63.5	36	35	6.5	5	53	0	0	0
67	2	149	45.9	20.7	97.58	0.6	33	62	31.5	62.5	31	32	6	5.8	40	0	0	0
78	2	150.8	51.8	22.8	54.86	-3.7	24	65	25	69	16	18	11.4	9.6	49	0	1	0
72	2	151.8	40.3	17.5	66.3	-2.5	35	69	33	68	22	24	9.5	7.4	47	0	1	0
55	2	157.6	41.9	16.9	82.79	-0.9	43	75	42	76	28	28	6.4	5.2	52	1	1	0
63	2	151.8	55.8	24.2	100.05	0.8	37	59	38	56	24	28	6.4	6.1	50	0	0	0
61	2	148	54.8	25	87.52	-0.4	34	63	35	61	28	28	5.8	5.6	55	0	0	0
69	2	159.8	60.7	23.8	76.23	-1.5	35	79	33	80.5	31	28	6.1	6.4	47	0	0	0
58	2	156.3	55.5	22.7	63.91	-2.8	45	74	46	73	30	28	7	6.5	51	0	1	0
54	2	152.4	47.3	20.4	81.91	-1	36	68.5	35	69	29	31	5.9	5	51	0	0	0
58	2	158.9	54.3	21.5	79.03	-1.3	33	67.5	36	66	34	34	10.5	8.5	52	0	0	0
59	2	151	51.2	22.5	74.96	-1.7	29.5	68.5	30	67.5	27	27	5.9	5.7	48	0	0	0
64	2	154.9	46.3	19.3	65.47	-2.6	46	75	43	77	17	22	8.1	9	46	0	0	0
77	2	146.2	42.9	20.1	70.72	-2.1	45	77	45	76	14	10	9.8	8.2	44	0	0	0
71	2	143.4	45.8	22.3	57.74	-3.4	52	76.5	52	77	16	18	8	8.4	50	0	0	0
64	2	154.1	67	28.2	85.51	-0.6	53	83	50	83	32	32	5	5	48	0	0	0
64	2	155.7	56	23.1	70.43	-2.1	50	85	51	87	24	28	10.4	6.4	59	0	0	0
76	2	149.3	57.3	25.7	74.61	-1.7	55	78	55	78	24	26	8.8	8	50	0	0	0
65	2	155.6	65.8	27.2	62.55	-2.9	47	88	47	85	20	20	8.3	8.1	52	0	0	0
70	2	155.8	62.9	25.9	55.21	-3.6	52	78	52	80	22	26	11	9.1	49	0	0	0
72	2	146.2	47.6	22.3	59.73	-3.2	63	97	54	97	24	24	7.2	7.4	40	0	0	0
65	2	154.5	58.5	24.5	79.2	-1.2	46	82	46	83.5	28	24	8	6.8	50	0	0	0
67	2	159.7	62.8	24.6	63.02	-2.9	51	86	47	87	22	28	8	6.9	30	0	1	0
64	2	155.1	58.4	24.3	74.19	-1.7	54.5	92	58	92.5	24	23	5.2	4.8	54	0	0	8.57
58	2	155.7	66.1	27.3	95.03	0.3	52	79	52	80	26	22	9.4	8.6	42	0	1	0
80	2	153.3	45.6	19.4	48.86	-4.3	59	82	56	81	8	10	15.5	14	52	0	1	0
66	2	151.6	48.2	21	71.28	-2	48	79	49.5	84	26	26	8.2	7.2	53	0	1	1.43
79	2	147	40	18.5	53.73	-3.8	49	72	50.5	77	21	20	11.1	10.1	50	0	0	0
70	2	149	40	18	65.61	-2.6	50	86	50	85.5	24	26	8.1	7.4	54	0	1	0
64	2	158.1	49.1	19.6	61.74	-3	52	92	53	83	18	22	7.5	6.6	50	0	0	2.86
67	2	152.2	51.6	22.3	55	-3.7	54	94	54	94.5	33	33	6	6.1	58	0	0	0
58	2	161.1	49.1	18.9	68.01	-2.4	51	83.5	51	88.5	30	22	8.1	7.1	57	0	0	0
64	2	145.5	42.8	20.2	51.47	-4	44	83	44	84	25	26	9.7	9.3	49	0	0	0
70	2	147.3	55.6	25.6	58.91	-3.3	50	73.5	50	77	14	14	8.4	8.8	52	0	1	0
71	2	150.3	47.2	20.9	71.23	-2	52	73	53	77	18	20	10.3	10	40	0	1	0
65	2	150.5	46.6	20.6	52.98	-3.9	53	95	51	85	18	20	8	7.2	40	0	0	0
88	2	140.8	60	30.3	48.67	-4.3	50	67	50	65	17	16	10	9.4	33	0	1	0
78	2	146.6	39.6	18.4	48.89	-4.3	48	81	49	83.5	20	20	7.2	6.6	56	0	1	50
70	2	151	51.7	22.7	63.04	-2.9	53	85	53	77	18	18	7.5	7.1	52	0	0	0
67	2	160.3	60.1	23.4	81.69	-1	59	79	59	81	26	21	11.9	10.8	55	0	1	0
67	2	151.7	40.1	17.4	69.26	-2.2	53	84	54	79	32	32	7.1	6.6	53	0	1	0
74	2	151	58.5	25.7	43.62	-4.8	51	80	52	84	14	18	14.2	12.6	45	1	0	0
64	2	155.1	60.4	25.1	61.32	-3	43	73	45	66	30	30	9.1	8.4	53	0	0	1.43
74	2	151.8	71.7	31.1	52.88	-3.9	52	82	51.5	83.5	30	30	7	7.2	54	0	0	0
71	2	148.6	64.1	29	60.63	-3.1	68	98	68	99	18	16	10.3	8.1	49	0	0	0
73	2	157.6	53.1	21.4	77.9	-1.4	46	83	47	84.5	24	25	5.5	5.2	56	0	0	0
79	2	147.4	45.9	21.1	62.79	-2.9	53	79	52	82	21	23	6.2	6	55	0	1	0
75	2	147.7	46.9	21.5	56.42	-3.5	48	84	51	84	18	18	7.3	7	50	0	1	0
67	2	154.3	49.1	20.6	63.32	-2.8	54	81	53.5	85	30	30	9.7	8.2	50	1	0	1.43
74	2	155.7	58.7	24.2	64.81	-2.7	54	85	54	85.5	24	26	11	10.1	50	0	1	0
75	2	149	48.6	21.9	51.88	-4	56	86	57	86	22	28	7.2	6.9	50	0	0	0
70	2	157.1	67.1	27.2	104.81	1.3	52	87	57	92	30	29	8.1	6.3	49	0	1	0
62	2	157.5	53.6	21.6	61.26	-3	53	90	55	89	24	28	7.2	7.3	52	0	0	0
73	2	144.3	50.7	24.3	71.81	-2	54	78	56	77	24	22	8	8.4	55	0	1	0
71	2	156.9	68.6	27.9	72.97	-1.9	53	67	52	70	34	34	9	9.1	50	0	0	0
61	2	154.6	60.7	25.4	70.16	-2.1	51	73	51	68	28	28	7.2	7	40	1	1	0
65	2	159	57.5	22.7	69.52	-2.2	53.5	87	53	83	32	34	7.8	6.7	58	0	0	0
62	2	154.6	57.5	24.1	72.6	-1.9	56	91	58.5	92	28	28	7	6	53	0	1	0
69	2	148.6	54.1	24.5	68.86	-2.3	55	85	55.5	88	25	24	8.6	7.4	52	0	1	0
81	2	148	51	23.3	65.52	-2.6	50	80	53	76.5	18	22	7.8	6.6	50	0	0	0
75	2	149.9	50.8	22.6	61.69	-3	52.5	77	57.5	86	22	22	11	12.1	52	0	0	0
65	2	148.8	42.9	19.4	64.77	-2.7	50	75	50	77	18	16	9.5	8.3	49	0	0	0
73	2	143.4	46.2	22.5	55.51	-3.6	49	76.5	48	80	22	23	8.9	7.9	52	0	0	0
64	2	156.3	64.9	26.6	87.5	-0.4	57	87	59	86.5	34	34	9.4	9.9	38	0	0	0
63	2	152.5	42.8	18.4	55.17	-3.6	50	88	51	87	30	29	6	5.8	46	0	0	30
78	2	147	42.2	19.5	56.45	-3.5	61	80	62	79	12	13	11.6	12.4	68	0	0	0
64	2	161.5	44.5	17.1	73.57	-1.8	51	91	51	92	26	28	8.5	7.5	48	0	0	0
72	2	154.5	52	21.8	74.12	-1.7	52	98	54.5	88	20	23	8.5	8.2	50	0	0	0
65	2	152.2	59.4	25.6	53.52	-3.8	45	71	48	70	26	25	8.7	8.4	51	0	0	0
58	2	148.2	47.7	21.7	73.42	-1.8	48	80	46.5	81	28	28	6.5	6	55	0	0	0
67	2	149.9	58.2	25.9	79.09	-1.3	46	77	45	79	18	18	10.8	10	54	0	1	0
79	2	150.9	49.5	21.7	62.62	-2.9	51	79	52	82	17	14	7.8	7	55	0	0	0
75	2	141.8	41.7	20.7	63.54	-2.8	49	65	48	68	11	14	9.6	8	50	0	0	0
72	2	151.5	50.6	22	56.83	-3.5	40.5	72	42.5	76	20	22	9.5	8	47	0	1	0
58	2	159.9	60.9	23.8	68.22	-2.3	50	89	51	88.5	30	32	7.2	6	47	0	0	0
72	2	146.1	40.7	19.1	71.39	-2	45	83	44.5	83	28	24	7.2	5.5	55	0	1	0
73	2	152.1	55.3	23.9	54.27	-3.7	50	79	50	82	22	26	8	7.9	52	0	0	0
69	2	151.5	45.6	19.9	59.78	-3.2	43	77	47	78	22	20	5.4	4.9	52	0	1	30
60	2	147.8	58.1	26.6	67.91	-2.4	41.5	74	41	74.5	24	25	5.9	5.4	48	0	0	0
61	2	148.4	46.1	20.9	73.11	-1.8	46	74	46	78	24	24	9.7	8.3	41	0	0	0
62	2	160.1	43.6	17	55.03	-3.7	48	86	49	89	27	28	7.4	5.4	53	0	0	0
77	2	149.2	51.8	23.3	56.19	-3.5	45	71	48	71	20	18	8.6	7.9	50	0	1	0
71	2	150.7	57.5	25.3	80.82	-1.1	48.5	82.5	49	85	33	34	8	6.3	46	0	0	0
60	2	153.5	47.1	20	84.95	-0.7	44	78	45	78	16	16	7.5	7.5	50	0	0	2.86
69	2	151.4	51.5	22.5	61.42	-3	43	79	44	83	24	20	6.9	6.1	53	0	1	0
63	2	146	44.5	20.9	95.24	0.4	44	80.5	45	81	27	26	5.9	5.1	52	0	1	0
59	2	146.1	53.6	25.1	71.84	-2	41.5	81.5	39	80.5	31	29	6.4	6.5	52	0	0	0
74	2	151.1	48.9	21.4	66.53	-2.5	46	69.5	50	74	23	24	9.9	8.1	53	0	0	0
80	2	141	47	23.6	69.99	-2.2	45	68	45	70	16	14	9.5	8.4	50	0	0	0
69	2	147.3	49.9	23	79.83	-1.2	43	72	42	72	18	20	7.4	7.9	43	0	1	0
71	2	158.5	53.9	21.5	71.97	-2	45.5	83.5	47.5	85	28	29	6.4	5.1	47	0	1	0
56	2	150.6	43.8	19.3	79.48	-1.2	45	79	42.5	79	20	18	7	5.5	54	0	1	0
67	2	160.6	54.8	21.2	67.68	-2.4	48.5	88	49.5	84.5	28	29	7.6	6.8	50	0	0	0
68	2	153	53.6	22.9	88.36	-0.3	48.5	83	49	82	18	22	6.5	6	54	0	1	0
73	2	152.2	43	18.6	58.82	-3.3	48	74	48	83	18	20	10.5	9.2	54	0	1	0
59	2	152.5	50.4	21.7	69.23	-2.2	43	84	43	84	28	28	5.5	5.5	52	0	1	0
70	2	150.5	51.6	22.8	59.36	-3.2	42	68	42.5	59	18	20	9.2	7.1	52	0	1	0
63	2	160.8	54.9	21.2	61.29	-3	41.5	86	47.5	86	23	25	8.1	7.5	51	0	0	0
63	2	154.5	53	22.2	57.65	-3.4	46	82	50	81	16	22	8.4	7.5	55	0	0	0
78	2	133.7	51.9	29	55.26	-3.6	47	65	49	67	14	20	10.2	8.5	47	0	0	0
63	2	149	55.5	25	66.47	-2.5	42	79	44	80	30	29	6.3	5.2	53	0	0	0
72	2	150.6	41.2	18.2	59.64	-3.2	46	80	46	81	26	30	6	7.5	42	0	0	10
65	2	151.9	44.5	19.3	45.21	-4.6	45	81	46.5	83.5	28	26	7.9	7.8	52	0	0	0
69	2	153.8	52.2	22.1	55.39	-3.6	47.5	82	49	79	28	28	9.4	6.5	51	0	0	0
72	2	147	57.2	26.5	68.21	-2.3	46	81.5	44.5	79.5	19	22	6.8	7.4	53	0	0	0
73	2	151	50.3	22.1	82.41	-0.9	49	84	48	83.5	19	17	8.7	9	53	0	0	0
70	2	146.6	46.7	21.7	59.78	-3.2	46.5	83	45	84	27	28	4.4	4.8	49	0	0	4.29
55	2	158	68.1	27.3	59.67	-3.2	49	92	52	92	26	28	7.4	6	51	0	0	0
69	2	144.6	52	24.9	62.88	-2.9	46	79.5	46.5	85	22	24	8.8	7.2	50	0	1	0
75	2	154.5	62.3	26.1	62.05	-3	49.5	83	51	83	18	16	7.3	6.9	52	0	0	0
69	2	144.7	46.7	22.3	50.97	-4.1	44	78	43	79	26	25	8	7.6	49	0	0	0
55	2	157.8	62.6	25.1	67.8	-2.4	47	85.5	49	89	24	26	7.1	6.5	52	0	0	0
66	2	147.5	47	21.6	54.76	-3.7	43.5	85.5	44	83.5	22	21	6.6	7	55	0	1	0
66	2	150	47.3	21	70.06	-2.2	45	86	45	87	26	25	7.5	7.5	44	0	1	0
57	2	159	66.9	26.5	81.83	-1	42	86	45	86	32	32	5.9	5.4	53	0	1	0
74	2	151	59.7	26.2	85.95	-0.6	51	84	54	83.5	24	24	7.1	6.5	53	0	1	0
68	2	155.7	47.7	19.7	67.27	-2.4	53	89	56	91	23	26	8.4	7.4	50	0	1	0
68	2	153.7	44.7	18.9	68.55	-2.3	50.5	88	51	88	28	27	6.5	6.3	52	0	0	0
58	2	154.4	45.9	19.3	65.14	-2.6	62	95	68	95	30	29	8.4	8.2	53	0	0	0
65	2	156.5	53.6	21.9	60.28	-3.1	54	92	50.5	93.5	28	26	7.3	6.8	51	0	0	0
65	2	144.6	41.4	19.8	72.22	-1.9	55	81	50	79	24	22	6.2	5	47	0	0	0
66	2	152	72.6	31.4	81.28	-1	60	82	61	83	22	22	10.2	8.1	53	0	0	0
65	2	158.3	52.6	21	65	-2.7	50.5	85	55.5	86	24	22	7.8	7.4	54	0	0	0
70	2	153.8	57.3	24.2	49.73	-4.2	65	98	69	90	28	28	12	10.9	48	0	0	0
70	2	156.8	53	21.6	70.74	-2.1	53	92.5	52.5	92.5	30	30	5.6	5	49	0	0	0
70	2	155.5	48.3	20	64.27	-2.7	66	102	64	102	20	16	11	8.2	49	0	1	0
68	2	161.1	81.6	31.4	66.42	-2.5	58	94	55	92.5	34	32	7.1	6.5	53	1	1	21.43
64	2	146	51.2	24	63.14	-2.8	51	80	50	81	24	28	6	6.4	49	0	1	7.14
71	2	160.3	45	17.5	64.36	-2.7	57	92	56.5	95.5	28	28	6.2	6.1	46	0	1	0
71	2	153.9	52.6	22.2	87.28	-0.4	53	89	52	91	30	29	5.8	5	48	0	1	0
65	2	145.9	53.9	25.3	82.3	-0.9	50	83	51.5	81.5	18	20	7.2	6.8	39	0	0	0
82	2	151.9	54	23.4	58.14	-3.3	53	89	55	88	26	28	7.9	7.6	54	0	1	0
76	2	147.3	41.5	19.1	59.09	-3.3	52	87	52.5	85.5	22	18	6.6	6.3	43	0	0	5.71
70	2	153.6	49.6	21	59.2	-3.2	54	76	56	77	14	16	9.7	7.8	50	0	0	0
74	2	150.8	43.7	19.2	66.45	-2.5	66	83	61	82	20	22	8.8	7.9	53	0	1	0
59	2	158.3	46.1	18.4	72.24	-1.9	56	89	57	90	18	22	6.7	6.2	50	0	0	0
72	2	151.8	51.2	22.2	70.49	-2.1	55.5	80.5	51	77	23	23	5.2	5.4	52	0	1	0
52	2	164.2	58.4	21.7	76.7	-1.5	61.5	100	60	105	26	30	8.2	7.5	50	0	0	0
73	2	147.8	66	30.2	45.51	-4.6	61	79	58	79	10	10	11.9	10	42	0	0	0
74	2	156.5	50.1	20.5	41.26	-5	35	63	34.5	60	12	14	11.6	10.9	49	0	0	0
71	2	147.8	43.6	20	71.24	-2	47	79	49	86	23	21	8	7.4	50	0	0	0
74	2	155.5	54	22.3	77.29	-1.4	56	93	52	90.5	26	27	8.6	8.2	40	0	1	0
61	2	155.5	53	21.9	77.29	-1.4	59	88.5	59	91	21	24	6.2	6.2	51	0	0	0
75	2	150.6	48.7	21.5	61.82	-3	51	81	51.5	83	22	24	5.1	5.1	50	0	0	0
80	2	155.1	54.9	22.8	73.78	-1.8	54.5	81	52.5	89	24	28	7.5	7.4	46	0	1	0
68	2	156	49	20.1	79.35	-1.2	49	84	49	87	28	25	6	5.5	52	0	0	0
62	2	160.6	59.9	23.2	64.06	-2.8	54	93	54	93	25	28	8.1	7.3	53	0	0	1.43
59	2	156	50.9	20.9	77.1	-1.4	58	91	54	92	25	28	9	9	51	0	0	1.43
72	2	156.5	54.6	22.3	69.27	-2.2	53	91	51	96	29	26	6.5	6.4	55	0	1	0
69	2	145.8	45.7	21.5	78.97	-1.3	49	84	49	85	24	26	9.5	8	52	0	0	0
61	2	150.8	45.6	20.1	74.72	-1.7	51	82	51.5	84	24	24	6.6	5.8	51	0	0	0
63	2	153.2	38.8	16.5	62.33	-2.9	51	88	50.5	85.5	25	26	8.6	8	55	0	0	0
89	2	149	33	14.9	59.78	-3.2	50	77	53	78	14	16	12.5	11.5	47	0	0	0
58	2	152.4	47.3	20.4	49.59	-4.2	56	83.5	54	87.5	25	24	6.5	6	50	0	0	0
66	2	142.7	41.7	20.5	77.38	-1.4	47	76	50	76	20	22	5.5	5	55	0	0	0
73	2	154.4	54.5	22.9	68.89	-2.3	53	79	50.5	76	18	16	11	8	53	0	0	0
67	2	153.7	40.2	17	74.6	-1.7	52	83	52	81	18	21	8.8	8.5	49	0	0	0
66	2	154.5	54	22.6	65.57	-2.6	50.5	82	49.5	86	23	25	7.1	6.9	47	0	1	0
58	2	152.9	51.7	22.1	79.23	-1.2	50.5	84	54	88	20	20	6.2	6.5	48	0	0	0
81	2	151.7	58.1	25.2	77.47	-1.4	58	83	60	87	20	23	14.1	12.3	46	0	0	0
77	2	145	45.5	21.6	72.96	-1.9	47	85	45	83	22	22	9.3	7.8	48	0	0	0
62	2	158.5	41.9	16.7	65.47	-2.6	53	89	55	90.5	25	25	9.4	7.8	45	0	0	0
68	2	156.2	40.5	16.6	63.43	-2.8	48	79.5	50	82	24	22	11.4	10	52	0	1	0
82	2	150.7	64.5	28.4	46.59	-4.5	55	79	55	85	10	14	10.4	10.3	50	0	0	0
61	2	128.5	34.2	20.7	80.5	-1.1	35	61	46	62	10	8	12.4	10.9	50	0	0	0
74	2	146.2	42.4	19.8	58.91	-3.3	50	82	52	83.5	22	22	9.3	8	58	0	0	0
82	2	146.2	37.5	17.5	58.36	-3.3	51.5	83	51	75	16	19	18.4	10.8	54	0	0	0
72	2	149.7	46.8	20.9	96.3	0.5	52	83	51	86	26	24	10.4	8.8	46	0	1	0
65	2	147.6	44	20.2	69.52	-2.2	48	88	50.5	84.5	21	20	6.4	5.6	50	0	1	0
63	2	150.4	56.3	24.9	64.81	-2.7	50	83.5	53.5	86	23	20	7.6	7.1	48	0	1	0
66	2	146.7	41.8	19.4	72.32	-1.9	52	79	53	84	21	23	6	5.5	53	0	0	0
60	2	152.4	46.3	19.9	68.33	-2.3	49	79	49.5	80	24	22	7.1	6.6	45	0	0	0
63	2	153.2	45.5	19.4	67.05	-2.5	56	86	60	84	22	24	7.3	6.3	53	0	0	0
69	2	143.8	54.5	26.4	65.62	-2.6	51	78.5	50	79	25	24	7	7.7	50	0	0	0
65	2	155.5	54.9	22.7	74.88	-1.7	50	80	53	86	25	24	14.9	11.4	56	0	0	0
74	2	156.5	61.9	25.3	56.64	-3.5	49.5	94	50	95	16	16	9.8	8	45	0	1	0
80	2	152.2	44.2	19.1	58.89	-3.3	56	81	55	76	21	21	7.7	6.2	52	0	0	12.86
54	2	157.7	46.2	18.6	63.31	-2.8	56	86.5	54	90	22	23	7.4	6.5	49	0	1	0
57	2	149.6	52.3	23.4	64.69	-2.7	48.5	89	49	91	26	24	6.5	7.4	52	0	0	0
74	2	150.9	50.9	22.4	51.77	-4	58	84	56	86.5	20	18	8.4	8.6	53	0	1	0
78	2	148.3	50.5	23	64.46	-2.7	65	83	57	80	16	14	15.4	13	45	0	1	0
71	2	147.1	52.7	24.4	52.47	-3.9	55.5	94.5	54	95	27	30	7.6	6.6	50	0	0	0
66	2	163.8	59.7	22.3	80.31	-1.1	62.5	105.5	64	105	28	30	10.6	9.5	57	0	1	0
78	2	139.8	67.3	34.4	55.01	-3.7	53	84	55	84	22	20	10.6	10.2	52	0	0	0
83	2	142.5	49.5	24.4	74.6	-1.7	61	80	60	84	12	16	8.6	7.8	53	0	0	0
76	2	147.7	46.9	21.5	48.94	-4.3	63	94.5	64	91	22	18	10	8.4	52	0	0	0
66	2	151.3	62.4	27.3	82.67	-0.9	69	92	69	92	24	24	6.5	6.1	53	0	1	0
74	2	141.8	33.6	16.7	53	-3.9	57	81	62	84	16	20	9	9	52	0	0	0
75	2	145.7	51.6	24.3	68.21	-2.3	61	90	64	94	24	26	11.5	10	50	0	1	0
60	2	153	51	21.8	92.24	0.1	64	97	63	100	24	28	7	6.9	55	0	1	0
56	2	154.1	42.7	18	64.08	-2.8	57	91	60	91	25	26	8	7.7	46	0	0	0
62	2	142.6	53.8	26.5	64.34	-2.7	56	89.5	56	90.5	22	23	7.6	7.1	52	0	0	0
62	2	150	52.3	23.2	54.92	-3.7	57	94	63	95	28	32	5.7	5.1	53	0	0	0
56	2	156.6	60.9	24.8	77.25	-1.4	32	62	32	61	32	32	4	3.8	53	0	0	0
65	2	154.9	47.9	20	86.96	-0.5	75	110	73	111	28	30	6	6	53	0	0	0
53	2	152	46.8	20.3	77.7	-1.4	78	122	81	124	26	26	5.3	5.4	52	0	0	0
67	2	155.4	56.2	23.3	94.17	0.3	32	72	24	68	33	30	8.3	7.8	52	0	1	0
63	2	157.3	50.3	20.3	77.93	-1.4	23	64	26	67	21	23	6.9	6.5	55	0	1	1.43
77	2	145.3	43.4	20.6	102.32	1.1	45	73	44	75	25	22	9.5	8.6	52	0	1	0
71	2	156.3	52.9	21.7	73.36	-1.8	24	64	30	65	26	26	5.5	5.4	42	0	0	0
60	2	157.8	51.7	20.8	71.06	-2.1	31	65	31	67	30	28	6	5.8	50	0	0	0
59	2	159.4	50.6	19.9	80.83	-1.1	25	65	22	67	30	28	5	4.9	47	0	0	0
62	2	156	54.6	22.4	57.81	-3.4	28	59	29	64.5	25	24	6.1	6.2	52	0	1	0
67	2	147.2	44.7	20.6	67.33	-2.4	31	59	34	57	22	20	4.3	4.6	49	0	0	0
66	2	157.4	38.8	15.7	60.71	-3.1	30	66	35	70	32	32	5.6	5	53	0	0	0
59	2	157.6	56.8	22.9	98.56	0.7	30	61.5	30.5	61	26	30	7.7	6.5	50	0	1	0
68	2	151	59.9	26.3	76.53	-1.5	30	60	30	63	30	29	5.5	5	52	0	1	0
74	2	142.2	43.6	21.6	49.19	-4.2	85	114	86	113	12	12	6.4	6.2	55	0	0	0
73	2	151.5	51.4	22.4	76.12	-1.5	38	80	43	82	22	20	7.1	6.8	43	0	1	0
69	2	146.6	41.5	19.3	76.42	-1.5	13.5	75	15	75	30	29	4.8	4.2	50	0	0	0
66	2	156.7	65.6	26.7	68.96	-2.3	33	68	31	68	25	24	5.8	5.2	48	0	1	0
52	2	149.4	42.7	19.1	70.95	-2.1	10	80	6	87	24	25	4.8	4.7	49	0	0	1.43
69	2	146.8	43.3	20.1	77.99	-1.4	28	65	28	67	26	24	7	7	33	0	1	0
66	2	151.6	52.4	22.8	80.78	-1.1	31	56.5	32	58	24	23	6.8	5.9	50	0	0	0
59	2	155.3	60.1	24.9	63.64	-2.8	34	63	30	64	28	24	4.8	4.4	55	0	0	1.43
61	2	154.7	49.4	20.6	72.59	-1.9	30	59	27	58.5	24	26	6.5	5.8	50	0	0	4.29
73	2	152.8	61	26.1	70.42	-2.1	78	110	78	111	22	22	7.5	6.8	52	0	1	0
59	2	153.7	49.5	21	69.96	-2.2	31	63.5	34	64	29	29	5.4	4.8	52	0	0	0
65	2	151.5	52	22.7	66.52	-2.5	29	65.5	34	69	27	27	5.3	5.3	60	0	0	0
66	2	141	43.4	21.8	73.78	-1.8	65	82	63	84	21	21	12	10.8	46	0	0	4.29
63	2	151.5	64.4	28.1	92.84	0.1	25	57	25	58	20	19	6.9	7.5	52	0	0	1.43
57	2	144.7	50.8	24.3	67.3	-2.4	25	61	25	60	28	24	4.8	5	54	0	1	0
59	2	145.6	32.8	15.5	71.93	-2	22	56	22	55	22	20	4.9	4.6	48	0	0	0
61	2	151	48.8	21.4	60.96	-3.1	22	57	25	57	24	23	5	4.2	51	0	0	0
76	2	143.7	44	21.3	59.33	-3.2	34	64	37	62	19	21	7.8	6.8	48	0	1	0
66	2	153.6	47.9	20.3	64.89	-2.7	23.5	61.5	25.5	61	27	26	7.6	5.6	55	0	1	0
74	2	150.5	39.9	17.6	46.13	-4.5	18	98	20	94	21	21	17.6	15.6	48	0	0	0
64	2	150	45.9	20.4	70.74	-2.1	30	62	34	64	21	20	8.8	6	53	0	1	0
61	2	158.4	57.1	22.8	70.16	-2.1	30	66	33	67	29.5	26	6.6	5.1	49	0	1	0
70	2	144.2	38.8	18.7	55.84	-3.6	33	62	33	63	28	26	5.2	4.3	50	0	0	0
54	2	156.9	65.1	26.4	95.89	0.4	19	88	22	88	27	24	6.4	5.9	52	0	0	0
61	2	162.2	77.9	29.6	78.49	-1.3	33	68	38	68	28	24	7	6	50	0	0	0
64	2	145.5	40.6	19.2	58.95	-3.3	29	57	29	58	17	14	6.3	5.9	47	0	1	4.29
57	2	159	47.9	18.9	79.38	-1.2	29	63	28	65	23	24	11.1	10.3	50	0	0	0
68	2	148.2	45.3	20.6	67.09	-2.5	27	63	31	62	23	20	9.6	5.8	50	0	0	0
65	2	158.1	52.7	21.1	78.56	-1.3	30	70	30	71	36	36	8.8	8.2	46	0	1	0
66	2	155.3	52.7	21.9	132.02	4	23	86	26	86	20	21	7.7	6.1	50	0	1	0
64	2	154.4	46	19.3	69.78	-2.2	52	92	51	91	21	22	5.5	5.9	54	0	0	0
